# Supplementary material for: Robot-assisted laparoscopic surgery versus conventional laparoscopic surgery in randomized controlled trials: A systematic review and meta-analysis
Source: PLoS One. 2018 Jan 23;13(1):e0191628. doi: 10.1371/journal.pone.0191628 (PMC5779699; doi:10.1371/journal.pone.0191628)
Supplement: S1 Fig — (A) total operative time, (B) net operative time, (C) total operative cost, (D) estimated blood loss, (E) blood transfusion, (F) length of hospital stay, (G) conversion, (H) total complication, (I) intra-operative complication, and (J) post-operative complication. (ZIP) [file pone.0191628.s001.zip]

Archive with 21 entries (20 files):
- S1_FigA.eps
- __MACOSX/
- __MACOSX/._S1_FigA.eps
- S1_FigB.eps
- __MACOSX/._S1_FigB.eps
- S1_FigC.eps
- __MACOSX/._S1_FigC.eps
- S1_FigD.eps
- __MACOSX/._S1_FigD.eps
- S1_FigE.eps
- __MACOSX/._S1_FigE.eps
- S1_FigF.eps
- __MACOSX/._S1_FigF.eps
- S1_FigG.eps
- __MACOSX/._S1_FigG.eps
- S1_FigH.eps
- __MACOSX/._S1_FigH.eps
- S1_FigI.eps
- __MACOSX/._S1_FigI.eps
- S1_FigJ.eps
- __MACOSX/._S1_FigJ.eps
