# Supplementary material for: Robot-assisted laparoscopic surgery versus conventional laparoscopic surgery in randomized controlled trials: A systematic review and meta-analysis
Source: PLoS One. 2018 Jan 23;13(1):e0191628. doi: 10.1371/journal.pone.0191628 (PMC5779699; doi:10.1371/journal.pone.0191628)
Supplement: S2 File — Tests were performed for total operative time. (R) [file pone.0191628.s004.R]

######################################################################################
# Title : Robot-Assisted Laparoscopic Surgery versus Conventional Laparoscopic Surgery 
#         for All Randomized Controlled Trials: A Systematic Review and Meta-analysis
# Author: Hyunsuk Frank Roh (Frank@nGene.org) in June 26th, 2017
######################################################################################

library('meta')
library('rmeta')

# n.RLS      = sample size in the RLS group
# mean.RLS   = mean in the RLS group
# std.RLS    = standard deviation in the RLS group
# n.CLS     = sample size in the CLS group
# mean.CLS  = mean in the CLS group
# std.CLS   = standard deviation in the CLS group

mean.RLS	<- c(152, 197, 154.63, 245.8, 106, 246.5, 265, 66, 61, 123.5, 98, 217.1, 159.4, 195, 202, 130.8, 76, 131.3, 88, 137, 202, 169, 389, 156.7, 147)
mean.CLS	<- c(174, 228, 185.65, 171.6, 75,  225.5, 199, 74, 44, 95.4,  87, 204.3, 135.1, 130, 208, 149.4, 52, 91.1,  102, 96, 195, 115, 301, 140.83, 138.1)

std.RLS		<- c(33.65, 33.65, 36.57, 117.1, 29, 51.3, 50, 17, 27.5, 33.3, 34, 51.6, 43.5, 41, 12, 33.65, 33.65, 18.3, 18, 12, 46, 33.65, 98, 32.49, 27.1)
std.CLS		<- c(29.45, 29.45, 42.98, 75.8,  21, 62.3, 46, 23, 19.9, 28,   30, 51.9, 29.2, 43, 7,  29.45, 29.45, 10.6, 19,  5, 21, 29.45, 51, 34.97, 29.7)

n.RLS		<- c(38, 50, 51, 26, 40, 40, 35, 40, 83, 10, 30, 18, 28, 35, 29, 25, 10, 25, 20, 9,  16, 10, 20, 15, 60)
n.CLS		<- c(36, 49, 54, 26, 40, 38, 33, 46, 53, 10, 30, 16, 28, 35, 37, 25, 11,25, 20, 11, 14, 10, 19, 30, 60)

# Effect size: mean difference
mean.diff		<- mean.RLS-mean.CLS
std.meandiff	<- sqrt(std.RLS^2/n.RLS+std.CLS^2/n.CLS)

# Combining mean differences using functions metagen and metacont
comb.meandiff	<- metagen(mean.diff, std.meandiff)

# Confidence interval plot with fixed and random effects meta-analysis
forest(comb.meandiff, comb.f = TRUE, comb.r = TRUE, main = "RLS vs CLS", xlab = "Difference of normal means")

# Funnel plot and tests for publication bias
funnel(comb.meandiff, main = "RLS vs CLS", xlab = "Difference of normal means")

## Begg's on rank correlation
metabias(comb.meandiff, method.bias="rank", plotit = FALSE, k.min = 5)

## Egger's on a weighted linear regression
metabias(comb.meandiff, method.bias="linreg", plotit = FALSE, k.min = 3)
